# Supplementary material for: Structural and Functional Insights into the Roles of Potential Metal-Binding Sites in Apostichopus japonicus Ferritin
Source: Polymers (Basel). 2022 Dec 8;14(24):5378. doi: 10.3390/polym14245378 (PMC9785301; doi:10.3390/polym14245378)
Supplement: Supplementary file 1 [file polymers-14-05378-s001.zip]

Archive with 1 entries (1 files):
- polymers-1864976-supplementary.pdf
